# Supplementary material for: Morphological and Genetic Characterization of Eggerthella lenta Bacteriophage PMBT5
Source: Viruses. 2022 Jul 22;14(8):1598. doi: 10.3390/v14081598 (PMC9394477; doi:10.3390/v14081598)
Supplement: Supplementary file 1 [file viruses-14-01598-s001.zip]

Archive with 3 entries (3 files):
- Sprotte et al. Suppl. Figure S2 01.07 final.pptx
- Sprotte Supplementary Figure S1 01.07. final.pdf
- Suppl Table S1 ORFPredicted functionStrandPosition_01.07 final.pdf
